# Supplementary material for: Biodiversity and Evaluation of Genetic Resources of Some Coffee Trees Grown in Al-Baha, Saudi Arabia
Source: Curr Issues Mol Biol. 2025 Feb 20;47(3):136. doi: 10.3390/cimb47030136 (PMC11941560; doi:10.3390/cimb47030136)
Supplement: Supplementary file 1 [file cimb-47-00136-s001.zip]

Archive with 1 entries (1 files):
- cimb-3466192-supplementary.pdf
